# Supplementary material for: Integrative multiomics analysis reveals the ameliorative effects of Xiasangju on metabolic dysfunction-associated steatohepatitis
Source: Chin Med. 2026 Jan 4;21:3. doi: 10.1186/s13020-025-01275-y (PMC12765294; doi:10.1186/s13020-025-01275-y)
Supplement: Supplementary file 2 [file 13020_2025_1275_MOESM2_ESM.xlsx]

## Sheet: Sheet1
Metabolite name	Control-1	Control-2	Control-3	Control-4	Control-5	Control-6	Model-1	Model-2	Model-3	Model-4	Model-5	Model-6	XSJ-1	XSJ-2	XSJ-3	XSJ-4	XSJ-5	XSJ-6
Bisacurone B	9.60012e+06	5.07198e+06	4.21815e+06	2.35015e+06	3.27587e+06	6.88398e+06	2.84787e+06	2.2316e+06	2.14659e+06	2.92119e+06	3.50505e+06	1.47459e+06	3.8435e+06	5.68968e+06	5.0906e+06	2.65249e+06	3.35444e+06	3.40424e+06
5-Hydroxyculmorin	2.00974e+07	4.99839e+07	2.52937e+07	1.74244e+07	1.49973e+07	1.30772e+07	3.89797e+06	2.80166e+06	3.17857e+06	1.85534e+06	4.5033e+06	2.44129e+06	6.99042e+06	8.28029e+06	5.67668e+06	6.50053e+06	5.66065e+06	8.4416e+06
SCHEMBL13335152	1.12948e+07	1.14578e+07	1.05663e+07	5.46299e+06	7.21252e+06	9.69977e+06	670604	793939	405305	460001	573830	492360	1.15592e+06	1.45366e+06	787687	786295	945240	1.06076e+06
(E)-2-(hydroxymethyl)-3-(3-oxo-5-propan-2-yl-4,5,6,7-tetrahydro-1H-2-benzofuran-4-yl)prop-2-enoic acid	8.3362e+06	6.03018e+06	7.06321e+06	4.42366e+06	5.48802e+06	7.1184e+06	2.51168e+06	2.92709e+06	1.68807e+06	2.19652e+06	2.62113e+06	1.78871e+06	4.73159e+06	5.28544e+06	2.93756e+06	2.67785e+06	2.33212e+06	3688854
Cichorioside N	2.88661e+07	3.02993e+07	1.78981e+07	1.36076e+07	1.79186e+07	1.47048e+07	571621	4.23055e+06	1.58984e+06	1.57933e+06	2.44558e+06	1.67385e+06	7.03873e+06	5.27838e+06	4.63796e+06	5.03531e+06	1.34033e+07	5.10097e+06
Guanosine	7.37765e+07	4.61479e+07	1.0812e+08	6.10164e+07	6.84849e+07	5.88279e+07	4.61465e+07	2.4237e+07	4.43836e+07	2.86473e+07	3.06411e+07	3.92575e+07	4.11957e+07	4.69822e+07	7.32693e+07	3.98037e+07	7.91259e+07	8.49697e+07
1-oxo-2beta-[3-butanone]-3alpha-methyl-6beta-[2-propanol formyl ester]-cyclohexane|1-Oxo-2??-[3-butanone]-3??-methyl-6??-[2-propanol formyl ester]-cyclohexane|2-<1'-(formyloxy)prop-2'-yl>-5-methyl-6-(3''-oxobutyl)cyclohexanone	4.09531e+06	2.11585e+06	2.77699e+06	2.34936e+06	2.39315e+06	2.8567e+06	1.2486e+06	1.18873e+06	777896	1.2567e+06	1.33836e+06	999905	1.94802e+06	2.52991e+06	2.6105e+06	1.43056e+06	1.29118e+06	2.06679e+06
3-Ketolithocholic Acid	2.80724e+07	1.80716e+07	41945718	1.89354e+07	2.04208e+07	1.76325e+07	6.30341e+06	5.75294e+06	5.89536e+06	1.09704e+07	8.58765e+06	3.10808e+06	3.15412e+07	1.11001e+07	2.58045e+07	7.59474e+06	1.06202e+07	3.1074e+07
Dendroxine	1.78895e+06	1.43446e+06	953700	1.076e+06	1.29702e+06	2.52932e+06	295757	316429	161010	162411	393252	161845	465239	529854	422732	494350	393600	514484
(+)-Anhydro-beta-rotunol	2.60146e+07	3.00878e+07	1.90987e+07	1.15377e+07	1.63674e+07	1.51404e+07	3.40522e+06	4.76454e+06	1.88592e+06	1.82101e+06	2.25646e+06	1.56115e+06	7.7987e+06	6.45692e+06	5.26767e+06	4.66785e+06	4.16791e+06	5.63723e+06
Sugikurojinol A	4.29129e+07	5.66477e+07	3.31022e+07	2.43967e+07	2.76652e+07	2.36018e+07	8.24884e+06	1.0992e+07	6.59355e+06	7.06986e+06	7.26233e+06	8.19681e+06	1.28916e+07	1.40099e+07	1.01991e+07	1.07249e+07	1.16066e+07	1.42888e+07
Melophlin E	1.82368e+06	655919	1.0108e+06	797001	1.38307e+06	1.08295e+06	261066	71027.1	209869	231247	167624	332452	204745	359406	509486	293117	605255	591860
Retinol	3.07803e+07	5.07879e+07	5.06587e+07	8.00334e+07	4.32318e+07	4.4194e+07	2.44026e+07	1.42686e+07	29462374	1.39206e+07	3.12957e+07	3.13435e+07	3.10994e+07	2.81071e+07	2.88508e+07	3.88003e+07	4.46379e+07	5.68534e+07
Guanine	6.59435e+07	3.80922e+07	7.7771e+07	4.53151e+07	4.93235e+07	4.3611e+07	3.92406e+07	2.4229e+07	3.99562e+07	2.7062e+07	2.41524e+07	2.71634e+07	3.59645e+07	3.65452e+07	6.19691e+07	3.34317e+07	5.78807e+07	6.40474e+07
pantetheine 4'-phosphate	3.7007e+08	3.3572e+08	2.77108e+08	3.0143e+08	3.82555e+08	3.29451e+08	4.58961e+07	3.85839e+07	5.34704e+07	5.67135e+07	5.12165e+07	9.30143e+07	6.63306e+07	6.26807e+07	9.47057e+07	8.28716e+07	1.34417e+08	9.21821e+07
Ncgc00384800-01_C21H34O10_	3.77733e+06	4.49691e+06	3.05423e+06	1.78539e+06	3.39208e+06	3.34981e+06	854743	1.13965e+06	554255	521928	626992	519059	1.70456e+06	1.45133e+06	1.12684e+06	1.33965e+06	866863	1.24965e+06
1-Aminocyclohexanecarboxylic acid	1.76535e+07	1.44129e+08	3.53405e+07	2.01635e+07	4.43317e+07	4.99103e+07	6.60619e+06	8.27531e+06	5.25425e+06	6.46387e+06	4.79138e+06	1.8183e+06	1.37514e+07	4.30872e+06	1.27017e+07	7.90416e+06	1.58809e+07	7.94771e+06
Tenuifolene	3.70104e+07	6.16437e+07	3.60077e+07	2.14507e+07	2.31931e+07	2.56805e+07	7.29982e+06	8.24092e+06	3.65632e+06	5.4604e+06	5.80206e+06	5.04411e+06	1.06083e+07	1.09558e+07	8.65084e+06	8.25578e+06	1.28203e+07	5.84776e+06
H-Tyr-Phe-OH	1.5292e+06	2.44977e+06	2.76322e+06	3.8745e+06	1.99487e+06	2.75124e+06	1.21425e+07	2.37218e+07	1.63105e+07	1.17888e+07	3.01511e+07	1.51035e+07	1.09137e+07	1.23656e+07	6.12714e+06	1.22025e+07	3.59317e+06	6.63723e+06
Phe-Ala-Gly	1.94773e+06	2.93723e+06	2.52903e+06	3.81052e+06	1.83666e+06	1.97354e+06	1.29552e+07	1.8201e+07	1.57715e+07	1.24539e+07	3.66246e+07	2.29166e+07	1.34503e+07	1.56721e+07	4.66627e+06	1.09336e+07	7.11034e+06	6.2031e+06
Glycerophosphocholine	8.32106e+07	5.48842e+07	6.38064e+07	1.32663e+08	9.86653e+07	1.82572e+08	4.85945e+08	1.05947e+09	8.85507e+08	1.11023e+09	1.08395e+09	6.07554e+08	357972180	7.47525e+08	2.42709e+08	7.18489e+08	2.19194e+08	1.41727e+08
(11Z,14Z)-Eicosadienoylcarnitine	421654	628553	629147	434810	395541	528635	828194	2.51481e+06	2.17945e+06	1.0823e+06	2.55125e+06	1.05535e+06	1.3418e+06	719153	642453	802928	537139	619454
468:PN:WO2005081628 SEQID:470 claimed protein	3.45421e+06	6.88446e+06	4.41146e+06	6.90238e+06	4.57539e+06	9.63085e+06	1.93143e+07	1.60431e+07	2.49888e+07	1.27442e+07	1.88398e+07	2.9865e+07	1.52263e+07	1.3541e+07	7.42826e+06	1.0578e+07	1.35939e+07	1.42246e+07
Ile Ile	2.66696e+07	2.54637e+07	2.94591e+07	4.36146e+07	2.88984e+07	4.42592e+07	8.77956e+07	1.12849e+08	9.43437e+07	7.4519e+07	2.14954e+08	9.96107e+07	8.6403e+07	8.788e+07	4.32327e+07	4.91977e+07	4.17791e+07	5.76118e+07
Ser Phe	346950	576181	710363	982300	672000	1.03788e+06	4.04093e+06	6.0631e+06	4.99003e+06	3.4497e+06	1.09796e+07	6.57904e+06	3.58296e+06	3.62844e+06	1.37544e+06	2.45521e+06	1.37068e+06	1.31179e+06
Ile Pro Ile	4.03489e+06	7.68282e+06	5.68096e+06	6.11712e+06	4.28535e+06	7.65471e+06	1.797e+07	2.12764e+07	2.25143e+07	1.41642e+07	2.05387e+07	1.66714e+07	1.27631e+07	1.11897e+07	9.54367e+06	1.19317e+07	1.01201e+07	9.51674e+06
Feruloylputrescine	419280	323601	420802	623260	406263	662803	1.15679e+06	1.55743e+06	1.26846e+06	978647	2.76982e+06	1.60868e+06	1.20345e+06	1.4305e+06	597822	798759	728638	598000
Gly-Leu	5.13303e+06	4.64332e+06	4.30294e+06	7.13935e+06	6.46176e+06	9.62122e+06	1.54195e+07	1.14383e+07	1.43884e+07	1.10136e+07	2.19017e+07	2.98582e+07	1.30069e+07	9.4506e+06	6.71887e+06	1.09491e+07	9.12649e+06	9.05399e+06
H-Phe-Ile-OH	1.35802e+07	1.83872e+07	1.99867e+07	2.36875e+07	1.63969e+07	2.14967e+07	3.94425e+07	6.31575e+07	4.89511e+07	4.19009e+07	9.25591e+07	5.76034e+07	3.79513e+07	5.47219e+07	2.4812e+07	3.69891e+07	2.25734e+07	2.73272e+07
Octadecanamide	8.53398e+06	1.7808e+07	1.23892e+07	1.23417e+07	1.70865e+07	9.5592e+06	3.21853e+07	3.81799e+07	4.1743e+07	4.10727e+07	3.18921e+07	4.35707e+07	6.5484e+06	1.1723e+07	1.15363e+07	1.01504e+07	1.24421e+07	6.19984e+06
H-Ser-Leu-OH	3.07656e+06	3.84026e+06	1.62377e+06	1.28433e+07	1.75119e+06	5.5777e+06	1.16795e+07	2.16438e+07	1.48533e+07	6.58487e+06	3.56538e+07	6.69426e+06	2.08953e+06	2.2823e+06	783788	1.39804e+06	683977	793987
Glycylvaline	2.13776e+07	1.72329e+07	1.57123e+07	4.71468e+07	1.51061e+07	3.51933e+07	3.88275e+07	6.08657e+07	4.42264e+07	4.16006e+07	1.22409e+08	7.31477e+07	4.10265e+07	4.31968e+07	2.63661e+07	2.60251e+07	1.97277e+07	1.85236e+07
3-Hydroxyhexobarbital	1.23564e+07	1.09978e+07	2.00632e+07	2.82366e+07	1.33917e+07	1.49388e+07	5.9353e+07	9.17443e+07	6.57414e+07	5.27663e+07	1.51993e+08	7.74873e+07	5.40356e+07	5.54408e+07	3.30287e+07	2.78565e+07	1.90702e+07	2.28572e+07
Phenylalanylphenylalanine	829415	1.07307e+06	1.12283e+06	1.46307e+06	833061	1.18734e+06	3.06104e+06	4.74945e+06	3.82159e+06	3.0747e+06	6.92574e+06	5.14143e+06	2.31336e+06	3.79367e+06	1.61958e+06	2.97049e+06	1.75561e+06	2.54415e+06
Isoleucylphenylalanine	846469	842252	1.1113e+06	1.43101e+06	715378	972937	1.73863e+06	2.83058e+06	2.18058e+06	1.82468e+06	4.01548e+06	2.73701e+06	1.59564e+06	2.57898e+06	1.03728e+06	1.72158e+06	1.03702e+06	1.14022e+06
L-Arginine	8.53429e+06	4.96381e+06	1.24613e+07	1.62508e+07	6.0762e+06	7.05408e+06	5.20834e+07	7.46055e+07	8.40778e+07	5.75282e+07	1.03766e+08	9.52392e+07	3.75581e+07	2.77822e+07	3.71938e+07	6.35353e+07	2.90223e+07	5.64116e+07
Leucyl-Isoleucine	981386	797202	994742	1.31507e+06	960450	1.82425e+06	3.06975e+06	4.21265e+06	3.50961e+06	2.51402e+06	8.0677e+06	4.00061e+06	3.19667e+06	3.27952e+06	1.46436e+06	1.75447e+06	1.62234e+06	1.84289e+06
ribalinine	1.13418e+06	2.18245e+06	1.33026e+06	1.54386e+06	1.68495e+06	1.8903e+06	9.75329e+06	1.18618e+07	1.38801e+07	8.64737e+06	2.31724e+07	1.19239e+07	3.47805e+07	1.93264e+07	1.89965e+07	4.79873e+07	2.61144e+07	5.21848e+07
H-Thr-Phe-OH	7.48577e+06	1.08128e+07	7.40635e+06	1.49331e+07	7.80969e+06	13560272	2.06946e+07	4.64706e+07	3.60833e+07	3.04683e+07	7.11593e+07	4.67015e+07	2.9984e+07	3.99045e+07	1.17467e+07	2.08395e+07	1.4952e+07	1.59218e+07
Ala-Ile	322354	223322	352718	632628	434633	783658	2.34785e+06	3.17463e+06	2.57612e+06	1.52367e+06	5.54001e+06	2.95865e+06	2.34605e+06	1.90589e+06	859881	827561	813503	1.03037e+06
Thr Leu	4.28846e+06	6.21935e+06	6.21598e+06	9.39267e+06	5.91623e+06	5.9021e+06	1.53788e+07	2.51911e+07	2.24884e+07	1.43037e+07	3.5483e+07	2.40762e+07	1.44624e+07	1.80439e+07	9.7809e+06	1.51225e+07	8.02467e+06	7.79405e+06
Alanylphenylalanine	471235	432285	430880	720580	578613	989506	2.59246e+06	3.69171e+06	2.73877e+06	1.91345e+06	7.47252e+06	4.40039e+06	2.54971e+06	2.20847e+06	852408	1.19242e+06	827028	1.02637e+06
Phe-Asn	6.05054e+06	2.98972e+06	6.517e+06	6.67177e+06	5.88398e+06	6.03686e+06	1.27099e+07	8.95499e+06	1.0077e+07	7.27407e+06	1.7299e+07	2.17168e+07	8.12347e+06	6.38609e+06	7.05155e+06	8.84536e+06	7.03753e+06	8.49258e+06
Ser Leu	6.84361e+06	7.97678e+06	1.37357e+07	1.82594e+07	8.80984e+06	9.38106e+06	3.7913e+07	7.21531e+07	4.25836e+07	3.62075e+07	1.02401e+08	5.70077e+07	3.99307e+07	4.9742e+07	2.07883e+07	2.9663e+07	1.31491e+07	1.5645e+07
H-Ala-Ile-OH	872895	718283	369868	362778	419853	306817	2.38587e+06	2.04412e+06	3.60604e+06	3.66394e+06	3.52625e+06	4.26252e+06	7.3108e+07	6.42514e+07	3.87576e+07	4.91375e+07	2.83615e+07	3.00658e+07
9-(2,3-dihydroxypropoxy)-9-oxononanoic acid	872895	718283	369868	362778	419853	306817	2.38587e+06	2.04412e+06	3.60604e+06	3.66394e+06	3.52625e+06	4.26252e+06	1.4076e+06	2.16344e+06	1.64633e+06	2.50214e+06	1.98997e+06	2.32753e+06
ALANYL-dl-PHENYLALANINE	1.70372e+07	1.53155e+07	2.27768e+07	3.55589e+07	1.83994e+07	2.24349e+07	6.40448e+07	8.31931e+07	6.33744e+07	5.19943e+07	1.47982e+08	8.94054e+07	5.46755e+07	6.22308e+07	3.31012e+07	4.76005e+07	2.60653e+07	3.13603e+07
epsilon-(gamma-Glutamyl)-lysine	1.59033e+07	6.96514e+06	1.01606e+07	2.02449e+07	1.41127e+07	1.62621e+07	1.36693e+08	1.5769e+08	1.70904e+08	1.31114e+08	1.46674e+08	1.38877e+08	1.01969e+08	5.63207e+07	6.98386e+07	1.0226e+08	1.08262e+08	8.70859e+07
gamma-L-Glutamyl-L-cysteinyl-beta-alanine	2.47905e+06	1.51354e+07	7.61147e+06	9.43263e+06	7.6667e+06	1.0087e+07	1.90808e+07	6.53817e+07	3.15925e+07	3.10652e+07	3.75691e+07	2.84726e+07	1.63207e+07	1.96779e+07	1.5111e+07	1.52445e+07	1.15458e+07	1.88544e+07
4-Quinolinecarboxylic acid, 3-hydroxy-2-methyl-	1.64777e+06	5.41262e+06	4.13532e+06	4.10171e+06	1.58504e+06	1.22405e+06	4.24517e+07	4.28405e+07	4.11194e+07	2.93531e+07	5.68767e+07	3.49283e+07	2.71744e+07	1.82061e+07	1.73011e+07	3.68134e+07	1.96805e+07	3.81915e+07
Tyr Leu	7.43487e+06	5.51439e+06	6.48604e+06	1.07923e+07	5.90238e+06	8.58279e+06	2.04032e+07	2.85348e+07	2.00707e+07	1.46941e+07	4.80503e+07	3.06266e+07	1.61782e+07	1.66536e+07	1.18399e+07	1.54033e+07	8.07131e+06	1.02278e+07
