# Supplementary material for: Integrative multiomics analysis reveals the ameliorative effects of Xiasangju on metabolic dysfunction-associated steatohepatitis
Source: Chin Med. 2026 Jan 4;21:3. doi: 10.1186/s13020-025-01275-y (PMC12765294; doi:10.1186/s13020-025-01275-y)
Supplement: Supplementary file 3 [file 13020_2025_1275_MOESM3_ESM.xlsx]

## Sheet: Sheet1
gene_id	symbol	Control-1	Control-2	Control-3	Control-4	Control-5	Control-6	Model-1	Model-2	Model-3	Model-4	Model-5	Model-6	XSJ-1	XSJ-2	XSJ-3	XSJ-4	XSJ-5	XSJ-6
ENSMUSG00000098330	Gtpbp4-ps1	39.3295	66.6385	74.8899	59.0957	68.5005	102.909	0.445685	0.706968	0.889678	0.134896	0.270169	0.547969	0.881744	0.286373	0.802349	1.09764	4.47487	0.560301
ENSMUSG00000026614	Slc30a10	3.54734	7.47477	3.69219	5.19937	3.79575	4.21464	0.230204	0.724914	0.437652	0.572894	0.630547	0.660417	1.76391	1.2856	1.90671	0.509208	0.508598	0.493062
ENSMUSG00000005413	Hmox1	8.23781	6.4408	4.10773	7.64659	5.15704	3.1854	46.0127	90.7822	59.2999	66.526	59.9725	81.4952	46.6085	43.1126	49.0366	36.6421	48.0816	32.7673
ENSMUSG00000040907	Atp1a3	0	0.0181138	0	0.0222501	0.0232277	0	1.06636	1.21729	1.45541	1.29666	0.89764	1.98476	1.08445	1.03326	0.62966	0.516075	1.07809	0.521015
ENSMUSG00000121083	4930423K06Rik	5.51302	5.19546	4.89325	3.65991	3.47512	4.33335	1.06234	1.09411	1.2996	1.47255	1.13862	0.921239	2.61084	1.49051	2.37751	0.966911	3.2008	1.52909
ENSMUSG00000040152	Thbs1	0.436612	0.222135	0.307057	0.158259	0.188	0.259322	2.43953	3.51896	3.02245	4.56852	1.89975	3.65095	2.51002	2.01565	2.52212	1.83394	2.06139	1.28649
ENSMUSG00000032816	Igdcc4	0	0.00569148	0.0112391	0.00699115	0	0.0207634	0.787165	0.597862	0.300415	0.62353	1.06432	0.736357	0.221648	0.135379	0.273938	0.371154	0.425159	0.316377
ENSMUSG00000094743	Mup-ps7	6.03287	5.79214	8.70058	3.5878	5.52293	4.27429	0.865406	0.3876	0.232272	0.554683	0.432023	0.250357	0.402852	0	0.203654	0.18806	0.240527	0.0639977
ENSMUSG00000036216	Leap2	51.5994	40.801	38.8805	26.7129	45.4786	42.634	11.5991	15.4486	11.8006	11.1331	7.41134	6.8522	21.3234	26.4995	17.349	13.5756	19.9347	21.6104
ENSMUSG00000000031	H19	0.0266219	0	0.0401196	0	0	0.0247061	2.19361	1.13999	2.02561	3.75601	3.76126	3.0652	0.850254	0.563797	1.11995	0.668877	1.23388	1.51019
ENSMUSG00000056130	Ticam2	0.0732471	0.0186329	0.0183974	0	0.0358401	0.0453172	0.574804	0.644327	0.601033	0.684309	0.412321	0.769541	0.444047	0.398065	0.329602	0.265433	0.418701	0.186678
ENSMUSG00000027469	Tpx2	0.075591	0.103838	0.06835	0.0496025	0.0517818	0.0140302	0.800818	0.81299	1.70517	2.00371	0.891784	1.63858	0.945575	0.828382	0.84009	1.11032	0.560562	0.68609
ENSMUSG00000042842	Serpinb6b	2.26628	1.24048	1.91964	1.78747	1.43774	1.91462	6.85625	14.6929	8.61831	14.1662	14.1266	16.96	10.2331	5.46413	7.68403	6.32838	7.69312	3.94737
ENSMUSG00000053101	Gpr141	0.0118359	0.0180653	0.0267553	0.0221905	0.0347482	0.0219683	0.413325	0.324135	0.630399	0.472294	0.433542	0.654738	0.315014	0.389916	0.29355	0.24019	0.394974	0.227699
ENSMUSG00000073834	Mup11	1166.66	1043.13	985.54	336.21	371.529	696.539	17.7096	12.6218	6.18484	21.9096	26.7851	2.35199	8.39847	3.22751	4.31008	15.2178	4.24204	2.63361
ENSMUSG00000031662	Snx20	0.0878495	0.113134	0.041372	0.072058	0.0967165	0.0509546	0.465342	0.595987	0.707747	0.808559	0.574619	0.872334	0.462753	0.601699	0.327511	0.35549	0.295196	0.373759
ENSMUSG00000089873	Mup13	914.891	1932.34	612.219	842.684	361.517	387.548	3.69355	7.01278	22.5775	5.01789	8.81922	1.24797	5.32311	3.06774	3.40645	4.7566	2.39794	1.52417
ENSMUSG00000058427	Cxcl2	0.102574	0.0391399	0	0.0320518	0.03346	0	1.39524	1.80461	1.37729	0.958297	0.796986	1.95737	2.18402	2.51712	1.50279	1.22251	1.48963	3.57558
ENSMUSG00000024503	Spink1	0.0484965	0.0740205	0	0.181847	0.0949181	0.360051	2.74014	4.53972	4.0807	7.04957	4.98312	2.8075	3.52801	1.72806	0.974412	3.23365	3.01195	1.57887
ENSMUSG00000041431	Ccnb1	0.0335347	0.108766	0.0631715	0.0550132	0.0410216	0.0155607	0.493429	0.701301	1.84614	1.97536	0.869417	1.9036	0.81815	0.704558	1.09491	0.996489	0.559538	0.760931
ENSMUSG00000115099	1700087I21Rik	0.456769	0.541647	1.01665	0.421598	0.687689	0.73693	0.093748	0.0559841	0.0503234	0.0734407	0.193887	0.117523	0.130921	0.0614185	0.163255	0.230885	0.234503	0.24958
ENSMUSG00000030806	Stx1b	1.00128	1.24171	1.29258	1.44244	1.0375	1.57831	0.40443	0.513222	0.454738	0.258808	0.623409	0.388326	1.03853	0.485081	0.762749	0.604739	0.641515	0.668231
ENSMUSG00000085295	4930430E12Rik	0	0	0	0	0	0	1.66219	1.45791	3.20653	3.01858	2.13374	3.26585	1.8515	1.67535	1.29083	1.05352	1.76131	0.583873
ENSMUSG00000050359	Sprr1a	0	0	0	0	0	0	3.51101	3.88762	2.12028	4.33408	3.88109	2.00322	1.0896	1.20909	3.3325	2.11937	1.46375	1.9906
ENSMUSG00000032013	Trim29	0	0	0	0	0	0	0.519249	0.679202	0.62875	0.493246	0.435826	0.753004	0.117404	0.260069	0.287626	0.255764	0.358575	0.512184
ENSMUSG00000005667	Mthfd2	0.4968	0.379135	0.381982	0.361164	0.287735	0.225819	1.56741	2.84725	1.61548	1.888	1.60126	1.55866	0.890486	1.077	1.24774	1.17571	1.59771	1.11028
ENSMUSG00000048965	Mrgpre	0.131602	0.11478	0.0566645	0.149802	0.19318	0.0610656	0.553255	0.898663	0.950844	0.89309	1.10898	1.11255	0.492031	0.606706	0.513495	0.481442	0.636093	0.704809
ENSMUSG00000022351	Sqle	1.00082	2.08702	1.01831	2.03773	1.95259	2.28946	12.7964	6.32279	9.50098	10.9319	8.36353	8.71331	3.5007	5.2458	6.5042	9.34495	5.62546	4.30796
ENSMUSG00000081207	Gm13775	19.2069	17.8193	11.9895	9.39966	11.7475	14.8976	3.62037	2.06273	3.83474	3.71225	3.17998	0.787295	0.79352	0.632995	1.38924	1.81966	1.48368	3.15813
ENSMUSG00000020330	Hmmr	0	0.0298072	0.0392405	0.0366137	0.0764448	0.0120824	0.393349	0.401921	0.80997	1.36063	0.371601	1.21429	0.508214	0.380759	0.486393	0.660512	0.380156	0.359641
ENSMUSG00000024401	Tnf	0.0862817	0.0493846	0.0650138	0.0404412	0.084436	0	0.727875	1.117	0.830278	0.717278	1.06716	1.12386	1.10992	1.3922	0.961611	0.979693	0.719821	4.00074
ENSMUSG00000072849	Serpina1e	3761.99	3157.43	3269.33	1839.94	2479.65	2528.78	198.565	237.609	54.1152	129.392	417.82	36.8464	36.1754	12.7591	45.6733	187.702	65.7464	43.8303
ENSMUSG00000046840	Hnf4aos	5.66546	2.75139	5.65498	4.89708	6.3363	5.76986	0.779485	1.09907	0.131726	0.419427	1.50505	0.33129	1.24024	1.83028	0.970166	0.959868	0.75024	4.57307
ENSMUSG00000045087	S1pr5	1.62628	1.27348	1.73689	0.874936	1.49462	1.23364	0.565975	0.675974	0.430401	0.483683	0.726539	0.545777	0.639844	0.82716	0.834657	0.765278	0.773415	1.36725
ENSMUSG00000090090	Mup-ps16	14.7703	18.6962	14.4371	14.9026	18.7501	24.7174	4.84122	3.72155	4.14174	3.83231	6.94167	0.992045	1.47352	1.39583	0.968383	1.71967	2.91427	4.9158
ENSMUSG00000027456	Sdcbp2	0.404334	0.0385711	0.0571252	0.260584	0.098921	0	1.54684	2.54175	2.03591	2.569	2.54855	2.25944	1.0313	1.10435	1.793	1.1966	1.66319	0.847661
ENSMUSG00000034266	Batf	0.10058	0.268653	0.0757878	0.235715	0.196857	0	1.34181	1.57755	0.96787	1.33783	1.31578	1.52036	0.624621	0.676215	0.442072	0.41308	1.46844	0.868248
ENSMUSG00000113063	Gm34667	2.65773	5.97863	4.3778	3.50535	6.38121	4.9616	2.37666	1.35412	1.60449	1.17444	2.02875	2.20649	6.10026	3.01268	2.40611	2.4339	3.2514	3.87203
ENSMUSG00000070419	Cyp3a57	0.0354603	0	0	0	0	0	0.918303	0.776885	1.49189	0.875945	0.62414	0.650061	0.550538	0.548331	0.512098	0.462604	0.657409	0.594723
ENSMUSG00000038576	Susd4	7.21191	6.60175	4.95777	4.10618	4.54666	4.9155	0.834186	0.465411	0.836704	0.905461	1.58677	0.218094	0.317064	0.227955	0.281938	0.442771	0.399242	0.307381
ENSMUSG00000085132	Gm12265	1.51106	3.22155	2.63864	2.47325	1.45526	2.53752	0.677598	0.477707	1.2238	0.592481	0.775866	0.817679	1.48951	1.03203	1.43069	1.46021	0.956031	0.70988
ENSMUSG00000028341	Nr4a3	0.0590512	0.0585846	0.0711927	0.0221423	0.0115576	0.0219206	0.361454	0.370476	0.232583	0.370282	0.297764	0.292473	0.261942	0.230266	0.192803	0.108421	0.136846	0.186424
ENSMUSG00000041119	Pde9a	5.45598	5.63555	4.2617	5.10518	5.99445	5.03551	2.08589	3.89088	1.36857	1.90826	3.07079	2.28821	4.46804	3.70172	2.96772	3.57285	3.01042	4.1405
ENSMUSG00000033952	Aspm	0.0366046	0.0651815	0.0459696	0.0257354	0.023881	0.00566172	0.162777	0.215677	0.330397	0.344875	0.269901	0.323746	0.108248	0.106642	0.178123	0.268243	0.178139	0.126394
ENSMUSG00000041930	Fam222a	1.33942	1.5977	0.907487	0.569768	0.528713	0.532726	0.238486	0.29143	0.120906	0.149713	0.235592	0.101359	0.579167	0.166481	0.169615	0.358936	0.365175	0.533009
ENSMUSG00000027326	Knl1	0.024833	0.02211	0.0124746	0.0310387	0.0648047	0.0230459	0.12667	0.234933	0.411242	0.36963	0.2087	0.324791	0.201952	0.166956	0.135134	0.219975	0.176481	0.0898305
ENSMUSG00000030731	Syt3	0.691658	0.88262	0.632237	0.765295	1.26496	0.852336	0.249143	0.508119	0.426292	0.215453	0.312844	0.269855	0.603558	0.495504	0.420045	0.197227	0.578079	0.917273
ENSMUSG00000108368	Gm45053	0.933717	2.21328	1.3325	4.08467	3.87649	2.2976	0.743834	0.422653	0.557212	0.631728	0.821049	0.363997	0.6401	0.599218	0.808342	1.4218	0.944207	1.59111
ENSMUSG00000059974	Ntm	0.223177	0.200375	0.273681	0.196905	0.256945	0.235544	0.103022	0.135093	0.109682	0.141358	0.0957581	0.0900734	0.155291	0.297149	0.195084	0.160693	0.0567899	0.138151
ENSMUSG00000004113	Cacna1b	0.00711275	0	0.0053595	0	0.00696059	0	0.226059	0.0956231	0.0923213	0.0709558	0.155644	0.141829	0.0504817	0.0430381	0.0803882	0.0721706	0.0791192	0.0771887
ENSMUSG00000007682	Dio2	0	0	0	0	0	0	0.0691975	0.0658588	0.143066	0.125665	0.115354	0.223331	0.0782289	0.0703991	0.0346038	0.0266284	0.081738	0.0326224
ENSMUSG00000040204	Pclaf	0.0367275	0.067269	0.0774884	0.0619725	0.122202	0.0749857	0.426563	0.299914	0.743013	0.914227	0.503178	0.344914	0.312802	0.276556	0.313627	0.404604	0.388114	0.217403
ENSMUSG00000115426	Gm19510	0	0	0	0	0	0	0.357793	0.34053	0.221071	0.433175	0.397632	0.366589	0.185392	0.166038	0.286276	0.165222	0.176098	0.262387
ENSMUSG00000021403	Serpinb9b	0.0211005	0	0	0	0	0	0.132469	0.399244	0.339987	0.270637	0.451693	0.631121	0.177837	0.177327	0.231854	0.173319	0.312951	0.0832677
ENSMUSG00000087470	A630031M04Rik	0.625775	0.872539	0.563703	0.710113	0.856423	0.598207	0.431998	0.243647	0.332728	0.241391	0.340211	0.127111	0.642826	0.234084	0.330877	0.363739	0.488481	0.905158
ENSMUSG00000044254	Pcsk9	0.542207	0.942516	0.461518	1.09185	0.982608	0.689553	4.24708	2.24981	3.64917	5.03694	2.59841	2.40906	1.09568	1.74166	2.30116	3.32812	1.77774	2.19911
ENSMUSG00000047394	Odf3b	7.00744	6.23904	6.35408	4.47207	4.45546	7.56864	2.48545	5.16474	2.39214	2.59535	3.37114	2.72481	6.42752	3.6066	4.83491	3.15627	4.0185	5.89775
ENSMUSG00000027474	Ccm2l	2.59977	0.952779	1.37237	1.17035	1.35113	1.3222	0.576317	0.921496	0.433882	0.627964	0.517048	0.529074	0.781842	0.671496	1.01446	0.837427	1.47044	1.42007
ENSMUSG00000050440	Hamp	565.145	1107.38	967.92	706.48	1001.98	1074.56	451.007	456.746	348.581	228.734	113.788	500.795	958.236	382.622	378.184	652.369	889.636	1582.05
ENSMUSG00000009633	G0s2	48.3022	144.102	80.0406	174.726	197.775	81.3273	26.1194	55.9432	33.2821	22.5213	24.3678	34.0458	83.7238	48.9297	45.518	45.9706	49.2518	101.833
ENSMUSG00000039252	Lgi2	0.0324944	0.0165322	0.0244847	0	0.0317993	0	0.165749	0.172583	0.232699	0.396195	0.133967	0.177662	0.134531	0.189336	0.0646091	0.146538	0.0953837	0.128231
ENSMUSG00000096606	Tpbgl	1.36877	0.892802	1.24294	1.07474	1.84322	0.955411	0.459032	0.535911	0.450306	0.978108	0.422955	0.466554	0.622732	1.23485	0.822704	0.960938	0.618132	0.692497
ENSMUSG00000111325	Gm47140	1.13638	0.828686	1.31294	1.91747	2.10057	1.71079	0.515244	0.754436	0.678152	0.287907	0.672722	0.601005	0.492877	0.899825	0.650094	1.41537	1.00656	0.921796
ENSMUSG00000056071	S100a9	3.6573	1.39554	1.93927	3.36494	4.70581	2.07417	10.0984	23.269	11.0947	10.6816	10.2455	14.8991	21.9314	14.2067	11.2693	15.7077	15.9465	46.3045
ENSMUSG00000029082	Bst1	0.138559	0.016268	0.0883429	0.0199828	0.187747	0.118696	0.552034	0.573162	0.572453	0.739224	0.8011	1.19291	0.434967	0.594762	0.388153	0.473787	0.375439	0.378545
ENSMUSG00000034792	Gna15	0.0993553	0.0505489	0.0499099	0.0310459	0.0810249	0	0.441823	0.379279	0.622566	1.11701	0.315092	0.724295	0.264435	0.467586	0.374304	0.320039	0.353046	0.359406
ENSMUSG00000079553	Kifc1	0.0517779	0.0316116	0.0702269	0.0194151	0.141877	0	0.235669	0.670315	0.778663	0.944509	0.334981	0.726051	0.330737	0.271526	0.448648	0.510361	0.297577	0.418872
ENSMUSG00000078922	Tgtp1	0.110309	0.303057	0.340785	0.568731	0.410206	0.440192	2.21605	1.42805	1.97486	1.20523	2.68669	1.30555	1.30157	0.793535	1.08048	1.34312	0.593063	1.62151
ENSMUSG00000066537	Vmn2r57	0.215638	0.143995	0.215293	0.161715	0.237404	0.190114	0.0888414	0.0912655	0.0627344	0.0512185	0.117967	0.0832231	0.100437	0.0978594	0.118472	0.156286	0.129928	0.186148
ENSMUSG00000107451	Gm44421	8.36796	3.18197	6.4144	8.06145	3.85363	7.92699	3.29473	2.39327	2.56598	2.20076	3.41595	3.20344	2.23485	3.89336	3.1634	3.4416	7.27368	6.19876
ENSMUSG00000067279	Ppp1r3c	8.0568	11.3466	8.14335	5.1567	8.63354	5.75524	2.45368	4.41864	2.61306	4.80725	2.40699	6.05028	10.1749	10.4147	9.13186	3.67343	4.44975	4.58224
ENSMUSG00000028036	Ptgfr	0.0208639	0.00796119	0.0510936	0.034227	0.0561484	0.0484061	0.135076	0.212967	0.210109	0.332026	0.223314	0.234856	0.0462746	0.115724	0.167028	0.0705663	0.154721	0.0617505
ENSMUSG00000021214	Akr1c18	0.0585815	0.0223533	0.0441415	0	0.229313	0.0543656	0.758532	2.15851	0.445734	0.640058	1.05897	1.31885	0.0519717	0.45293	0.790827	0.679321	0.678787	0.288971
ENSMUSG00000031604	Msmo1	4.0855	7.78148	4.50494	5.15139	7.86668	7.04895	36.8067	13.2313	21.5616	24.7271	19.4568	16.6891	9.75049	13.9658	14.6977	20.6075	13.8256	12.1315
ENSMUSG00000061906	Ugt2b38	7.62792	18.6338	7.8749	5.73098	5.90959	12.1453	2.83161	4.46837	5.55623	3.69462	2.63254	1.74374	2.72017	2.12425	1.92518	2.63774	2.14897	1.30957
ENSMUSG00000040808	S100g	0	0.112419	0	0.0690449	0	0	1.2716	0.880175	8.70295	4.12866	2.10225	0.994907	1.82962	1.38652	0.739944	0.854105	1.97997	1.16263
ENSMUSG00000063415	Cyp26b1	1.64483	0.383131	1.75207	3.96931	2.3078	1.5755	0.264376	0.355228	0.165568	0.508355	0.559344	0.322925	0.210975	0.754993	0.812943	0.727712	0.722548	0.98406
ENSMUSG00000106538	Gm30301	3.57877	7.07617	3.18692	2.4907	4.24511	4.37798	2.72333	1.51196	1.55323	1.75158	2.01197	1.49977	2.59771	1.67695	2.24707	3.66793	3.41792	3.37019
ENSMUSG00000052496	Pkdrej	0.285233	0.190945	0.233778	0.54415	0.210573	0.31579	0.0157078	0.0946827	0.0806296	0.0285258	0.157111	0.0482818	0.0887896	0.0874725	0.147675	0.217606	0.0556634	0.241905
ENSMUSG00000050545	Fam228b	0.320516	0.422496	0.468385	0.26404	0.532271	0.531805	0.27439	0.251479	0.113025	0.175328	0.175573	0.156186	0.456687	0.280787	0.225642	0.17833	0.270098	0.344955
ENSMUSG00000097093	C330013E15Rik	1.07035	0.717829	0.806514	0.912152	1.3966	1.29433	0.432703	0.4845	0.261306	0.64713	0.370305	0.458987	0.748154	0.741417	0.957175	0.658209	1.1425	0.351987
ENSMUSG00000036904	Fzd8	1.53867	1.90137	1.56519	1.30369	2.66982	1.74099	1.39788	1.53228	0.852893	0.922098	1.10919	0.98972	2.2576	1.95754	1.07016	1.21811	1.11909	2.40543
ENSMUSG00000047414	Flrt2	0.100736	0.00698885	0.0793558	0.00858478	0.0268859	0.00424941	0.614455	0.405831	0.631221	0.991882	0.518416	1.26059	0.333107	0.652638	0.379508	0.243366	0.505096	0.262008
ENSMUSG00000097615	Gm2061	0.719483	1.6567	0.317803	0.744231	0.521999	0.69073	0	0.14824	0.0222085	0	0	0.0319168	0.209099	0.2085	0.147989	0.0239749	0.183982	0.0611908
ENSMUSG00000040809	Chil3	0	0.0330643	0	0.162458	0.423991	0.160832	2.22699	3.43009	3.43231	2.61386	4.55489	4.04094	2.49843	1.96618	2.27152	2.03059	2.12856	2.15855
ENSMUSG00000024987	Cyp26a1	1.74719	1.31977	0.832901	2.82447	3.29751	2.68037	1.2312	0.514878	0.750083	0.728357	1.01773	0.493117	2.40417	1.67809	1.62318	0.551313	2.74338	5.99781
ENSMUSG00000056978	Hamp2	2.60758	3.28579	1.00526	2.21702	2.37377	1.51949	1.14212	0.724672	0.977098	0.4033	0.692338	0.819134	3.28175	2.40544	1.48496	1.23061	0.899399	2.63236
ENSMUSG00000053303	Slc22a26	0.143861	0.210428	0.0632336	0.415814	0.539671	0.389399	4.56283	1.02672	3.07993	2.98418	2.55493	1.58082	1.80808	0.918841	2.15284	1.80726	1.50024	0.958012
ENSMUSG00000038453	Srcin1	0.0804962	0.0663454	0.041245	0.0573487	0.0346607	0.0268932	0.0151606	0.0160323	0.011529	0.00611823	0.0122536	0.0144977	0.0485613	0.0151533	0.020217	0.018669	0.0298469	0.022236
ENSMUSG00000085151	1110018N20Rik	0.89642	0.166855	0.560136	0.327931	0.855847	0.44639	0.0857882	0.130638	0.0978575	0.124635	0.208015	0.168762	0.019397	0.220491	0.192193	0.316922	0.405341	0.517681
ENSMUSG00000043251	Exoc3l	0.555247	0.343375	0.591506	0.341018	0.580843	0.49752	0.26294	0.33367	0.205668	0.327432	0.109297	0.233996	0.271778	0.218832	0.402731	0.342289	0.50582	0.462783
ENSMUSG00000030491	Tdrd12	0	0	0	0.0152796	0	0	0.070351	0.0730436	0.0875439	0.116145	0.302399	0.214931	0.0289211	0.0986264	0.0767577	0.0630045	0.075546	0.0321611
ENSMUSG00000097471	5830432E09Rik	0	0.0397161	0	0.027103	0.0339525	0.0107326	0.0998308	0.132444	0.191518	0.137345	0.165045	0.20457	0.0718202	0.143842	0.068984	0.0111757	0.0482412	0.085571
ENSMUSG00000051817	Sox12	0.643087	1.19967	0.729847	1.36942	1.32859	1.24519	0.604347	0.925044	0.568553	0.301721	0.574072	0.561752	1.02131	1.06755	0.643068	0.8823	0.750669	1.1279
ENSMUSG00000023132	Gzma	0.210858	0.321835	0.158883	0.856541	0.240739	0.130456	2.95089	0.979916	1.98188	1.53588	6.55335	1.71799	1.37183	2.07919	1.54461	0.679208	0.618951	1.35216
ENSMUSG00000036158	Prickle1	0.537022	0.27322	0.52727	0.625456	0.445907	0.392659	0.287336	0.291704	0.145671	0.340143	0.185792	0.245987	0.46921	0.530631	0.505784	0.345966	0.399749	0.385312
ENSMUSG00000087644	Gm14703	0.310804	0.474382	0.351289	0.200306	0.285145	0.270409	0.106707	0.193445	0.0695541	0.0184556	0.0739254	0.0874643	0.275735	0.195898	0.243938	0.24403	0.162059	0.344955
ENSMUSG00000022126	Acod1	0	0.0411444	0	0.12635	0	0	0.825018	0.859035	0.639457	0.64028	1.19259	1.16174	1.97301	1.86672	0.820906	0.690317	0.499761	2.76583
ENSMUSG00000037636	Slc25a43	0	0	0.0299319	0.0372377	0	0	0.233797	0.356026	0.231131	0.434017	0.151173	0.549355	0.0352415	0.16024	0.0997677	0.134354	0.0920557	0.156758
ENSMUSG00000062184	Hs6st2	0	0	0.013649	0.0339608	0.0177265	0	0.106612	0.0766644	0.145933	0.172097	0.0732437	0.0990374	0.0401754	0.0548023	0.119422	0.0481371	0.0923505	0.0312734
ENSMUSG00000103473	Gm37696	0	0.0322251	0	0	0.0206615	0	0.256811	0.0735888	0.151195	0.170503	0.22096	0.176548	0.149847	0.0709733	0.0132567	0.0306039	0.17614	0.0624881
ENSMUSG00000069806	Cacng7	0.333118	0.342644	0.349226	0.312272	0.155909	0.161293	0.0568289	0.0721159	0.103718	0.0550416	0.0551185	0.167691	0.16704	0.272647	0.163691	0.13996	0.268512	0.0428661
ENSMUSG00000032352	Lrrc1	0.159621	0.0395077	0.0325069	0.0808823	0.084436	0.0640579	0.260681	0.305027	0.247152	0.430367	0.238059	0.455092	0.15692	0.281341	0.192322	0.15425	0.315921	0.140451
ENSMUSG00000030683	Sez6l2	0.310711	0.205077	0.303727	0.212547	0.147923	0.179245	0.15157	0.117078	0.0977226	0.0478705	0.0639165	0.108032	0.156452	0.06775	0.158183	0.17853	0.27245	0.248542
ENSMUSG00000085184	4933439K11Rik	0.0239201	0	0.018024	0.0224232	0	0.0221987	0.15017	0.226297	0.267651	0.193171	0.0796524	0.153861	0.116717	0.160818	0.0525671	0.0693454	0.0776059	0.117993
ENSMUSG00000064360	mt-Nd3	80.867	74.9716	47.2314	61.6166	70.9848	85.8897	59.3942	58.3748	52.8361	42.9516	61.9561	44.5012	49.3907	45.2157	60.5989	80.7963	146.437	144.526
ENSMUSG00000024770	Lipn	0	0	0	0	0	0	0.103082	0.130812	0.100787	0.1248	0.107121	0.205198	0.0332961	0.0630811	0.0235651	0.0362677	0.0521845	0.0740525
ENSMUSG00000037474	Dtl	0.0154733	0.023617	0	0.03868	0.0227135	0.00957318	0.131545	0.061636	0.216998	0.117607	0.0932359	0.0928938	0.18532	0.110965	0.0744856	0.328957	0.298817	0.29513
ENSMUSG00000060981	H4c8	1.88053	1.14811	0.850194	0.987195	1.17779	0.907501	2.5973	4.34469	3.90539	3.93064	3.72144	3.19338	1.40141	1.31488	3.11721	2.108	3.27718	2.52314
ENSMUSG00000121214	Gm56746	2.69583	3.35052	3.94658	1.73289	2.63816	3.3596	8.15997	4.75563	9.37692	11.7818	8.28078	10.3547	2.66499	3.00349	4.25589	5.28466	5.71187	2.12768
ENSMUSG00000102070	Gm28661	189.385	173.689	144.15	125.899	139.254	155.473	101.32	155.614	96.8931	87.4007	152.918	117.711	121.591	423.095	137.395	301.056	139.172	264.075
ENSMUSG00000053044	Cd8b1	0.143037	0.109159	0.0359264	0.357562	0.186636	0	0.561239	1.04458	0.810917	1.13247	3.28876	0.613371	0.507591	0.400691	0.898111	0.253409	0.707147	1.03484
ENSMUSG00000090564	A430057M04Rik	0.0268137	0.0460418	0.0202043	0.0439876	0.0196801	0.0311051	0.110471	0.12016	0.198019	0.146483	0.121177	0.198345	0.0832592	0.0811228	0.0841802	0.0777342	0.111849	0.11904
ENSMUSG00000110702	Gm45767	0.279049	0.449576	0.280353	0.414178	0.35652	0.323709	0.310225	0.192979	0.228975	0.117831	0.103246	0.204422	0.46762	0.239722	0.243349	0.322092	0.229927	0.313534
ENSMUSG00000045868	Gvin1	0.0274822	0.10187	0.0473326	0.073607	0.0230523	0.0655829	0.16329	0.168118	0.246007	0.231263	0.295086	0.181825	0.167187	0.131977	0.0714882	0.144169	0.116457	0.0968316
ENSMUSG00000075316	Scn9a	0	0	0	0	0	0	0.00434449	0.0110263	0.0148671	0.0420784	0.0210686	0.0249272	0.0147345	0.00372204	0	0.0106997	0.00513183	0.00546175
ENSMUSG00000050541	Adra1b	5.68673	6.38213	6.42748	6.70278	8.91027	6.34463	7.05492	4.79906	4.00501	3.14836	4.70428	2.1248	4.86889	5.06725	4.04322	6.59646	7.93617	9.66333
ENSMUSG00000110459	Gm31717	1.0585	1.00975	0.558311	0.396905	0.466136	0.687628	0.166131	0.474346	0.189504	0.150849	0.201414	0.136172	0.798209	0.604899	0.498465	0.409152	0.343418	0.208855
ENSMUSG00000026166	Ccl20	0	0	0	0	0	0	0.507629	0.19821	0.133626	0.283652	0.0473414	0.0320066	0	0	0.0312432	0.0961694	0.0922501	0.0490904
ENSMUSG00000082484	Gm16177	0.393916	0.41335	0.222613	0.553897	0.385489	0.365567	0.154562	0.0980696	0.0881535	0.0467815	0.0468469	0.0316723	0.393153	0.132418	0.185501	0.380659	0.228216	0.194311
ENSMUSG00000118364	Gm54420	0	0	0	0	0	0	0.189486	0.120229	0.036024	0.172056	0.0574321	0.168258	0	0.0541126	0.0758053	0	0.0746086	0.0397026
ENSMUSG00000082173	Mup-ps10	1.78041	2.13515	1.19781	0.774892	1.05784	1.47525	0.898184	0.126644	0.569193	0.845769	0.302483	0.449906	0.225647	0.0427499	0.119775	0.368678	0.0589422	0.501853
ENSMUSG00000116284	Gm3787	1.77947	1.07842	0.749295	0.539684	1.17801	0.80142	0.616075	0.1303	0.491924	0.248624	0.647326	0.420813	0.487537	0.932461	0.64081	0.429897	0.606437	1.83301
ENSMUSG00000050914	Ankrd37	0.528356	0.157781	0.0865478	0.19381	0.247287	0.298464	1.00952	1.37259	0.740283	0.480156	1.48619	1.4333	0.652162	0.447888	0.317325	0.510576	1.19248	0.634571
ENSMUSG00000070469	Adamtsl3	0	0.0069681	0.02752	0.00855928	0	0	0.0429916	0.0363709	0.0653866	0.138798	0.095557	0.105716	0.0202511	0.0767335	0.0458643	0.0264702	0	0.0405357
ENSMUSG00000118017	Gm29966	5.07298	4.71956	2.42903	3.1889	2.85581	2.94047	2.34666	4.3127	1.54534	1.85778	1.54561	1.63428	3.86088	2.26996	3.88038	4.72191	2.60287	4.0256
ENSMUSG00000112234	Gm48427	0	0	0	0	0	0	0.116816	0.197653	0.0666255	0.117857	0.141626	0.127667	0.0440209	0	0.0467333	0.0479497	0	0.146858
ENSMUSG00000046186	Cd109	0	0	0.0154431	0	0	0	0.0402085	0.0306148	0.0458654	0.0681518	0.0779967	0.0725067	0.0363651	0.0275582	0	0	0.0379963	0.0303293
ENSMUSG00000042750	Bex2	0	0.0597574	0	0	0	0	0.307241	0.233934	0.42056	0.260381	0.372493	0.201468	0.138936	0.105289	0.245829	0.0756682	0	0.231752
ENSMUSG00000042385	Gzmk	0	0	0.0383577	0.14316	0	0	0.739038	0.25347	0.592386	0.338551	2.83328	0.703996	0.0903237	0.581818	0.431501	0.098385	0.235938	0.477103
ENSMUSG00000055298	Ctsj	0	0	0	0	0	0.0460487	0.155755	0.14824	0.111042	0.707139	0.0944171	0.223418	0.0440209	0	0.0623111	0.0479497	0.20698	0
ENSMUSG00000033491	Prss35	0	0	0	0	0	0.0190532	0.0966686	0.0408908	0.0918905	0.0585176	0.117199	0.06603	0.0182142	0.0276062	0.051564	0.0396797	0.0570938	0
ENSMUSG00000001467	Cyp51	7.16688	13.035	4.0125	10.1114	11.1433	8.07794	28.4791	14.3779	29.4035	33.5739	20.2655	19.6554	9.57642	14.1376	17.4268	25.0021	14.4597	12.7507
ENSMUSG00000051278	Zgrf1	0.0435517	0.0460199	0.0429139	0.0596692	0.0590124	0.0404175	0.178772	0.143457	0.140947	0.114584	0.0892457	0.129294	0.216966	0.119374	0.164074	0.317264	0.173905	0.356951
ENSMUSG00000086399	Gm16144	0	0	0.0644242	0.160298	0	0	0.469667	0.298004	0.497476	0.731081	0.203362	0.604953	0.227557	0.172447	0.295262	0.247866	0.277392	0.1687
ENSMUSG00000031125	3830403N18Rik	0.0691858	0.0527994	0.0521319	0	0.0677057	0	0.73296	0.275593	0.712215	0.591589	0.131648	0.17801	0.0613795	0.0465146	0.0868819	0.401145	0.288597	0.136512
ENSMUSG00000012042	4930579F01Rik	0.0743042	0.124752	0.223955	0.111447	0.0436288	0.0551655	0	0.0443972	0.0133027	0	0.0282775	0.0191179	0.0527363	0.0199823	0.0186619	0.0574429	0.0964283	0.0879666
ENSMUSG00000087445	Gm14286	3.20014	3.547	4.24853	3.85699	3.95188	4.31334	1.31544	4.62851	2.7282	1.5202	2.31973	1.17624	5.88092	4.14932	3.58809	4.19689	2.89579	4.73569
ENSMUSG00000103593	Gm37352	0.0810498	0	0	0	0.0317264	0	0.228973	0.403565	0.116083	0.184809	0.20049	0.114694	0.100667	0.163473	0.10178	0.0783223	0.0751303	0.127937
ENSMUSG00000110341	Gm45424	0.149986	0.0490554	0.185669	0.0703002	0.0629048	0.149135	0.0672579	0.0213376	0.0383601	0	0.0203855	0.0137823	0.0950452	0.0936353	0.0336338	0.0414111	0.139032	0.0739852
ENSMUSG00000037621	Atoh8	9.01123	7.05991	4.35666	5.49935	9.16347	5.87616	6.59568	5.32248	4.63282	5.80139	4.01164	6.32241	9.74602	6.56088	8.22586	8.47632	8.4446	9.68313
ENSMUSG00000047330	Kcne4	0.159671	0.182781	0.0401045	0.0498932	0.0781279	0.0246968	0.501207	0.185509	0.262038	0.556237	0.329145	0.92435	0.200679	0.10735	0.317477	0.180015	0.493366	0.223161
ENSMUSG00000056055	Sag	0.0159001	0.0242685	0.0149761	0.0149051	0	0.00737793	0.168447	0.10688	0.0249078	0.0453192	0.12102	0.0485804	0.074057	0.0267247	0.0549093	0.015365	0.0294777	0.0431376
ENSMUSG00000027834	Serpini1	0.0873416	0.0370306	0.02925	0.0454866	0.0379881	0.0180124	0.137082	0.0773143	0.112932	0.304266	0.170812	0.224723	0.103316	0.101131	0.109682	0.0703353	0.13044	0.105316
ENSMUSG00000112388	AI463170	0.981044	0.693229	0.958252	0.544979	0.568923	0.708122	0.370679	0.723679	0.455354	0.276169	0.414833	0.327205	0.870352	0.806142	0.342215	0.421347	0.740987	1.32632
ENSMUSG00000015401	Cltrn	0	0	0	0.0858589	0	0.0424996	0.251564	0.364839	0.102484	0.261055	0.13071	0.279841	0	0.123155	0.0862629	0.132762	0.127352	0
ENSMUSG00000079669	Gm17396	0.0810127	0.12365	0.0732523	0.121509	0.142703	0.030073	0.330587	0.580867	0.275571	0.415631	0.154153	0.416879	0.201241	0.108932	0.244161	0.187887	0.390499	0.175832
ENSMUSG00000120361	Gm56889	0.0864822	0.105599	0.104264	0.129712	0.169264	0.160517	0.08144	0.0344491	0	0.0328661	0.032912	0.0445024	0.122759	0.0465146	0.130323	0.234001	0.224465	0.0682559
ENSMUSG00000040978	Gm11992	0.147308	0.449675	0.155397	0.26237	0.331561	0.355438	0.184959	0.234713	0.10549	0.125959	0.0280301	0.123179	0.235237	0.128749	0.231232	0.341642	0.286754	0.232525
ENSMUSG00000076612	Ighg2c	0.266621	0.854585	0.562521	0.924764	2.26998	0.173203	5.35629	2.33651	8.04304	3.4957	2.73959	4.23602	6.43383	5.32382	5.34032	4.79226	6.27756	12.5206
ENSMUSG00000021379	Id4	0.725633	0.287399	0.4914	0.551067	0.449437	0.213105	0.230658	0.265264	0.11511	0.462516	0.288384	0.224512	0.399293	0.389048	0.357572	0.568072	0.306518	0.453088
ENSMUSG00000049265	Kcnk3	0.0355673	0.203575	0.0536004	0.116696	0.0696129	0.0330077	0.0348892	0	0.0318381	0	0.0338391	0	0.0236657	0.0896717	0.0390815	0.0687408	0.0329697	0.0526339
ENSMUSG00000093682	Gm20681	0.702861	0.911865	1.53587	1.0542	1.92591	0.782736	0.827353	0.629946	0.440417	0.801331	0.334355	0.678153	1.18476	1.13411	0.750241	1.15465	1.30306	0.97078
ENSMUSG00000044352	Sowaha	0.200549	0.138474	0.165507	0.241713	0.168222	0.23043	0.0824373	0.0855924	0.0940352	0.0907323	0.0817733	0.221142	0.169448	0.192617	0.131919	0.166114	0.309836	0.169589
ENSMUSG00000094145	Vmn2r20	0.0477387	0.0312274	0.0548136	0.0127861	0.031145	0.0253161	0.00356789	0.0158468	0.00610477	0.0302371	0.00216281	0	0.00403355	0	0	0	0.00421449	0.00448544
ENSMUSG00000058728	Cd300c	0.0667685	0.101909	0	0	0.196021	0.123927	0.314378	0.398946	0.537911	0.444049	0.635242	0.279159	0.59235	0.628452	0.440193	0.80652	0.557028	1.38329
ENSMUSG00000065591	Gm22753	5.61698	7.56462	3.7345	4.95574	4.52679	5.21275	3.37075	2.6323	3.54921	1.8835	3.77227	3.40048	4.10382	6.21992	3.31937	3.51221	7.65697	4.56357
ENSMUSG00000104913	Gm6560	0.133327	0.0508746	0.234413	0.229137	0.0869834	0.164976	0.540579	0.508964	0.437609	0.337791	0.443971	0.728961	0.335137	0.224095	0.334858	0.193261	0.391367	0.241148
ENSMUSG00000054855	Rnd1	3.7892	3.27367	3.18739	2.759	4.61768	3.19582	3.58137	4.03451	3.40257	2.58117	2.38071	2.19973	6.0679	5.3354	4.81824	3.43139	3.39095	5.25474
ENSMUSG00000027684	Mecom	0.0512087	0.0347379	0.0728848	0.0320028	0.0612495	0.0316823	0.0267906	0.0368304	0.00509328	0.0216233	0.0216535	0.032939	0.0454308	0.0554679	0.0696656	0.0384887	0.01846	0.0449071
ENSMUSG00000111079	Gm47112	0.300393	0.264514	0.226348	0.0866445	0.180903	0.15011	0.1088	0.0920444	0.0413688	0.0439073	0.0879375	0.104043	0.204999	0.155353	0.174104	0.178636	0.278454	0.182373
ENSMUSG00000021057	Akap5	0.284945	0.225364	0.25765	0.437095	0.583049	0.682733	0.276463	0.278602	0.236519	0.172277	0.340107	0.363238	0.4918	0.442359	0.383851	0.34044	0.446627	0.383339
ENSMUSG00000090610	Gm3571	1.06729	1.55265	1.05552	1.40695	2.35003	1.39286	3.71663	2.45785	5.64274	4.49967	2.37991	2.7675	1.27235	2.01812	2.59678	2.90073	2.65885	2.07298
ENSMUSG00000089706	B230216N24Rik	0.0441097	0.0168312	0.0415462	0	0.0161873	0.0409353	0.112499	0.142761	0.0394848	0.183347	0.078687	0.138317	0.0831571	0.0889668	0.024234	0.0213127	0.0408881	0.0435168
ENSMUSG00000116590	Gm53028	0.975281	0.303591	0.299754	0.60148	0.954418	0.786003	0.312182	0.536731	0.218256	0.304801	0.586037	0.387954	0.273233	0.474517	0.451218	0.657242	0.606666	1.32932
ENSMUSG00000044938	Klhl31	0.11977	0.0332374	0.143575	0.0306204	0.101225	0.121255	0.0769002	0.0433717	0.0194931	0.0206893	0.0517956	0.0210108	0.057958	0.0402616	0.0410194	0.0841742	0.121116	0.128902
ENSMUSG00000030317	Timp4	0	0.00457762	0	0.0112459	0	0	0.0659	0.0955738	0.00536938	0.0113977	0.0399478	0.0385828	0.010643	0.0201637	0.015065	0.0115929	0.0111204	0
ENSMUSG00000114812	Gm48254	0	0.115055	0	0.141328	0	0	0.591554	0.675614	0.404867	0.429711	0.286875	0.387901	0	0.20272	0	0.291379	0.139752	0.148737
ENSMUSG00000118550	Gm52965	1.48468	1.57563	3.51346	1.91368	3.20096	2.04522	2.07533	2.33327	1.49514	1.27833	1.98638	1.34296	3.12826	2.51103	2.24314	2.28658	2.34392	2.99811
ENSMUSG00000102900	Gm37811	0.0135924	0	0	0	0	0	0.0533331	0.189503	0.0243346	0.142053	0	0.0262292	0.0241176	0	0.00853453	0	0.0503988	0
ENSMUSG00000022315	Slc30a8	0.107622	0.0547549	0.256798	0.117702	0.140427	0.0332924	0.0563042	0	0.0321127	0	0.034131	0.0576883	0	0	0	0	0	0
ENSMUSG00000084758	Gm12798	0.637008	0.364601	1.15997	0.597145	0.883123	0.985275	0.458232	0.528634	0.665254	0.201736	0.252523	0.443888	0.235472	0.713783	0.566624	0.718166	1.427	0.837928
ENSMUSG00000102269	Gm7357	0.0709206	0.0180411	0.0445326	0.0221608	0	0.0329084	0	0.011771	0	0	0	0	0.0419457	0	0.0148434	0.0456893	0	0.0466449
ENSMUSG00000034533	Scn10a	0.00887621	0	0.0133766	0	0	0	0.0208967	0.0530359	0.0397277	0.0168662	0.0295572	0.0342567	0.0472482	0.0566922	0.0390129	0.0557538	0.0822793	0.0963259
ENSMUSG00000095079	Igha	1.80215	1.89106	0.818752	2.21109	5.3297	1.70935	6.06248	4.34149	11.0077	7.11314	4.47557	14.3024	20.7258	11.7776	9.16887	12.5235	13.8064	16.5243
ENSMUSG00000120910	Gm57158	0.46154	0.422671	0.278218	0	0.451666	0.17133	0	0.183849	0	0	0	0	0.409464	0.18618	0.231836	0.178403	0.427831	0.182134
ENSMUSG00000076609	Igkc	16.4143	18.511	9.21363	21.5545	41.4911	9.06583	55.5921	44.472	85.7803	40.9131	36.8606	83.7816	100.344	78.2321	61.4626	66.9798	83.408	147.841
ENSMUSG00000106040	Cyp3a63-ps	0	0	0	0	0	0	0.165989	0.120366	0.0811464	0.0574173	0.0574976	0.038873	0	0	0.0379458	0	0.0560202	0
ENSMUSG00000080059	Rps19-ps3	2.15775	1.8367	2.93909	1.86713	2.6801	1.92545	1.62816	1.8182	1.93151	2.20773	1.81603	1.12102	2.06154	2.00865	2.9702	2.32573	1.8463	5.32188
ENSMUSG00000086453	Gm11457	0	0.183541	0.0724882	0.090181	0	0.133917	0.641695	0.383205	0.775031	0.456995	0.228817	0.216578	0.469407	0.0970162	0.211413	0.0929638	0.133763	0.0949082
ENSMUSG00000100622	Gm20379	0.0880912	0.112045	0.088503	0.0550524	0.172413	0	0.0460862	0	0	0	0	0	0	0.335608	0.0737486	0.0567511	0	0.115876
ENSMUSG00000085862	Gm13483	0.0976089	0.148981	0.161808	0.256202	0.0764166	0.217403	0.0765983	0.0972032	0.0698997	0.0741891	0.111439	0.050228	0.294425	0.104998	0.110317	0.113189	0.144768	0.288891
ENSMUSG00000048485	Zbtb8b	0.0108966	0.0249473	0.00821063	0	0.0319904	0.0101124	0.0256532	0.0325539	0.0292622	0.0414105	0.134772	0.238306	0.0290013	0.0293037	0.0273673	0.0315896	0.0353526	0.0322503
ENSMUSG00000066755	Tnfsf18	0	0	0	0	0	0	0	0.0340823	0.122544	0.130064	0.0325615	0.0440285	0	0.0230097	0.0214892	0.0330728	0	0
ENSMUSG00000063903	Klk1	0	0	0.0494696	0	0	0.0609279	0.103041	0.228829	0.176307	0.218314	0.0624625	0.295608	0.291225	0.353114	0.288558	0.253773	0.486861	0.388621
ENSMUSG00000043613	Mmp3	0.294452	0.0599233	0.147915	0.0368035	0.0384205	0.109305	0.616189	0.430069	0.246007	0.149202	0.373527	0.858617	0.174153	0.263953	0.123256	0.341452	0.236554	0
ENSMUSG00000114622	Gm18990	0	0	0	0	0	0	0.0336494	0.0854021	0.0767668	0.0203694	0.0407957	0.0827437	0	0.0144142	0	0	0	0.0423029
ENSMUSG00000083863	Gm13341	1.5783	2.04762	1.62532	1.92339	1.59602	1.70884	1.77528	1.99087	1.22444	1.09964	1.4015	1.62434	2.05365	1.62704	3.17119	2.03358	1.99947	2.38753
ENSMUSG00000021768	Dusp13	0.0257682	0.00983253	0.0194165	0.0483113	0.0630423	0	0.192104	0.115475	0.126865	0.146891	0.0245161	0.157461	0.0685822	0.0346486	0.0970772	0.049802	0.0477724	0.0635546
ENSMUSG00000073067	9130019P16Rik	0.0444624	0.0339316	0.0335027	0.0654971	0.0808065	0.0412626	0.134582	0.126507	0.130773	0.120694	0.102733	0.122569	0.0563509	0.0640558	0.0518466	0.0491041	0.0883179	0.0939959
ENSMUSG00000059395	Nkapl	0.120827	0.184419	0.218505	0.271838	0.236484	0.201837	0.0379274	0.0962597	0.151422	0.0918363	0.0459823	0.233158	0.257265	0.406168	0.182078	0.32693	0.0672013	0.190725
ENSMUSG00000059305	Vpreb1a	0.0589724	0	0	0.055282	0	0	0.115696	0.0880909	0.369524	0.336171	0.0280534	0.0758656	0	0.039648	0	0.113976	0.0546653	0
ENSMUSG00000087142	Gm12454	0.0545375	0.0832409	0.0102736	0	0.0800562	0	0.203291	0.17651	0.0854338	0.142491	0.129719	0.175401	0.387072	0.201665	0.325313	0.11858	0.26541	0.48424
ENSMUSG00000100490	Gm28455	0.0548123	0.125491	0.0826028	0.102764	0	0.254339	0.0215069	0.0545845	0	0.0260381	0.052149	0	0.121569	0.0921278	0.034416	0.0529677	0.0508091	0.216302
ENSMUSG00000021464	Ror2	0	0.0127206	0	0.0156254	0	0	0.0523223	0.0165992	0.0298417	0.0791822	0.0158586	0.0428868	0	0	0	0.0322152	0.0154511	0.0164445
ENSMUSG00000086391	1700042O10Rik	0	0.150589	0.173466	0.0616587	0.0643677	0.0915619	0	0.0327507	0.0588783	0	0	0	0.233413	0.0884427	0.103248	0.0953419	0.0914563	0.097336
ENSMUSG00000062170	Fmr1nb	0	0.0575891	0.398027	0.0707397	1.44003	0.0700313	0.207265	0	0	0	0.0717953	0.0728091	0.702949	0.481975	0	0	0.489654	0.0744477
ENSMUSG00000022490	Ppp1r1a	0	0	0	0	0	0	0.0637302	0.0539158	0.0969283	0.0514381	0.025755	0.0522375	0.216144	0.163798	0.0679887	0.130797	0.0752799	0.267065
ENSMUSG00000021697	Depdc1b	0.0633205	0.0161077	0	0.039572	0.113604	0.00979393	0.223607	0.168153	0.132257	0.160426	0.0903656	0.0950359	0.0936266	0.0709521	0.0331318	0.0611896	0.0195653	0.0832925
ENSMUSG00000112150	9530018F02Rik	0.0272058	0.0830488	0.143498	0.0510066	0.0266238	0.0504958	0.0106748	0.0270927	0.0243533	0	0.0258839	0.0524988	0.156885	0.0548726	0.0512466	0.0525805	0.0252188	0.0536803
ENSMUSG00000008028	1700008O03Rik	0.0192402	0.0440497	0.0144976	0.0360724	0.0470716	0	0	0.00958014	0	0.00913989	0	0.0123759	0.0170693	0.00646775	0	0.0557783	0.053505	0.0664357
ENSMUSG00000078907	Fam186b	0.0317836	0.0161705	0.0399152	0.00993153	0.0311037	0.0196642	0.116396	0.063303	0.132772	0.0704596	0.0604784	0.0749619	0.0281974	0.0356143	0.0399131	0.040952	0.00982075	0.0313564
ENSMUSG00000048240	Gng7	0.102719	0.121148	0.13369	0.245104	0.16449	0.0779945	0.0219841	0.102292	0.100308	0.0887193	0.079959	0.162176	0.281671	0.0627812	0.175898	0.108286	0.207745	0.138188
ENSMUSG00000109635	Gm45670	0	0.0306596	0.0605441	0	0	0	0.315271	0.160032	0.0359626	0.0763389	0.0382228	0.0904461	0.0712839	0.0540204	0.0504507	0	0.0372407	0
ENSMUSG00000032033	Barx2	0	0	0.0541451	0.0673608	0.0351602	0.0333432	0.05639	0.143118	0.0643234	0.170676	0.34183	0.103997	0.0637498	0.0483109	0.0451185	0	0.0666094	0.0708918
ENSMUSG00000082860	Gm13204	0.043062	0.460081	0.38937	0.201836	0.252845	0.239778	0.60827	0.600363	0.655299	0.654599	0.901332	0.803266	0.420236	0.260561	0.513725	0.58258	0	0.169933
ENSMUSG00000108484	Gm18537	0.0464267	0.248015	0.174914	0.130564	0.0908671	0.172342	0.327899	0.554805	0.207795	0.308764	0.507964	0.447946	0.267724	0.202887	0.102028	0.112161	0.344287	0.183211
ENSMUSG00000095130	Ighv1-39	0	0.153735	0.0758957	0.188841	0.197138	0	1.26468	0.501524	0.631139	0	0.0958293	1.6845	0.536152	0.270871	0.189729	0.194668	0.0933671	0.0993697
ENSMUSG00000020593	Lpin1	18.6632	7.52899	27.1813	24.2571	7.03799	16.1504	8.25611	5.64801	17.9971	10.212	12.1402	14.7986	2.45739	10.3885	5.15725	6.30988	10.8876	3.12609
ENSMUSG00000113078	Gm48734	0	0	0	0	0.0302295	0	0.0484821	0.0922857	0.0276515	0	0.0587786	0.0894131	0	0.020768	0	0	0	0.0304751
ENSMUSG00000120520	Gm56931	0.370475	0.282729	0.159517	0.248065	0.103586	0.0491163	0.166131	0.10541	0	0.100566	0	0.034043	0.187814	0.213494	0.33231	0.204576	0.294358	0.41771
ENSMUSG00000005493	Msh4	0.0102549	0.0156522	0.0270451	0.0048066	0.0150534	0.00475847	0.00402377	0.00510616	0	0.00974303	0	0	0.0272936	0.00344728	0.00643896	0.00495492	0.0237649	0.0252928
ENSMUSG00000022056	Adam7	0.0326595	0	0.043066	0	0.0159804	0.0303092	0.0576663	0.113833	0.0438528	0.0465438	0.108754	0.0892823	0	0.0384256	0.0461397	0.0473407	0.0605484	0
ENSMUSG00000099930	Gm2396	0	0	0	0	0	0	0.00615232	0.0117109	0.00701787	0.00744852	0.00745894	0.00504285	0	0	0	0	0	0
ENSMUSG00000020121	Srgap1	0.0813001	0.023636	0.0904316	0.101617	0.0795609	0.0502995	0.0425333	0.0886729	0.0415862	0.0551727	0.0515665	0.0298827	0.0961692	0.0702762	0.0826481	0.0635996	0.0717736	0.114582
ENSMUSG00000082945	Gm11540	0.271953	0.172952	0.375684	0.254935	0.22178	0.252382	0.106707	0.225686	0.202866	0.0861259	0.172493	0.0874643	0	0	0.0853781	0	0	0.134149
ENSMUSG00000039672	Kcne2	0.120047	0.0610763	0.241217	0.150047	0.195799	0.111408	0.109908	0	0.0358202	0	0.0380714	0.180176	0.0710015	0.0807096	0.125627	0.270684	0.185466	0.315823
ENSMUSG00000080054	Rpl12-ps1	0.141984	0.0541777	0	0.133099	0.0694732	0.197649	0	0	0	0	0	0	0.0629817	0.0954577	0.0445749	0.274411	0.197421	0.0700377
ENSMUSG00000112063	Gm32220	0.474549	0.543231	0.357576	0.556066	1.0449	0	0	0	0.212397	0.450861	0.112873	0.228933	0.947262	0.159523	0.595928	0.917159	0.439891	0.234086
ENSMUSG00000091534	Gm17195	0.0826026	0.378231	0.497933	0.542034	0.404178	0.383291	1.03715	0.987112	1.10913	0.627834	1.49319	0.85012	1.02596	0.388745	0.414922	0.478937	0.612558	0.407462
ENSMUSG00000114940	Gm21378	0.340487	0.822839	0.769678	0.611762	0.555339	0.684632	1.26918	0.7064	1.06676	1.64441	1.18779	1.91635	0.956554	1.03012	1.01549	0.685477	0.210413	0.167955
ENSMUSG00000115958	Gm28040	0.4294	0.254876	0.970667	0.626156	0.186762	0.531331	0.524176	0.237564	0	0	0.363143	0.276203	0.592589	0.416999	0.299572	0.461055	0.796077	0.611908
ENSMUSG00000103697	Gm38020	0.0226822	0.0461599	0.0455764	0.0496131	0.0443939	0.105249	0.023733	0.0602344	0.0406079	0.0215499	0.0287734	0.00972657	0.0871993	0.0355823	0.0427256	0.116901	0.0420511	0.0447546
ENSMUSG00000107932	Gm44432	0.150763	0.719096	0.539604	0.282657	0.737689	0.0699566	0.0887331	0.375341	0.168695	0.250665	0.143437	0.412145	0.401257	0.380101	0.449646	0.437068	0.34938	0.44621
ENSMUSG00000023047	Amhr2	0.211595	0.161479	0.0797189	0.0991767	0.224324	0.0981835	0.0968615	0.0351192	0.0947046	0.0335053	0.184537	0.079394	0.14079	0.296371	0.0885718	0.136316	0.179796	0.208751
ENSMUSG00000104018	4833412K13Rik	0.0956158	0.0729695	0.270177	0	0.0467852	0.0887347	0.675308	0.30946	0.171181	0.249818	0.113712	0.461272	0.212068	0.257136	0.090054	0	0	0.188661
ENSMUSG00000107696	Gm44171	0	0	0	0	0	0	0	0.0667748	0.060023	0.0318531	0	0.0970443	0.0297439	0	0	0	0	0
ENSMUSG00000094320	Chchd2-ps	1.91309	0.759191	0.691933	0.789084	0.44932	0.852199	0.480414	0.381028	1.1645	0.799741	0.291221	0.541446	1.35779	1.1833	1.00901	1.10923	0.993086	0.679456
ENSMUSG00000108391	Gm9768	0.0123572	0.0282913	0.0651785	0.0695034	0.0967428	0	0.0193945	0.0123058	0	0.0117403	0.0352703	0.015897	0.0657775	0.0166158	0.0698304	0.0477654	0.034364	0.0487644
ENSMUSG00000108108	Gm44270	0	0	0	0	0	0	0.0899316	0.0570616	0	0.0544394	0.0545155	0.0737139	0	0	0	0	0	0.0565296
ENSMUSG00000044453	Ffar1	0.033872	0.0646239	0.0127614	0.0317524	0.00828686	0.0471516	0.159486	0.168656	0.106122	0.0965435	0.0644524	0.0272344	0.0601004	0.0626248	0.0212678	0.0327322	0.0470973	0.0668335
ENSMUSG00000039628	Hs3st6	0.234304	0.35762	0.470799	0.292856	0.305723	0.628167	0.26559	0.337033	0.27965	0.247342	0.123844	0.502372	0.438832	0.525088	0.506736	0.352208	0.434384	0.565046
ENSMUSG00000050150	Slc9b1	0.0287508	0.0146275	0.0216639	0.0539033	0.046893	0.0177878	0.00752071	0.00954378	0	0.0182104	0.0273538	0.0123289	0.0510137	0.032216	0.0722092	0.0277833	0.00888367	0.0378192
ENSMUSG00000110279	Gm45552	0.363537	0.589548	0.273927	0.766771	0.755989	0.632577	0.285284	0.633545	0.610163	0.388563	0.259404	0.409216	1.73354	0.88599	0.542118	0.658692	0.547601	0.896626
ENSMUSG00000051111	Sv2c	0.0218684	0.011126	0.00549266	0	0	0	0	0	0	0	0	0	0	0.00490082	0.00457697	0.0105662	0.0135142	0
ENSMUSG00000008658	Rbfox1	0	0	0.0242176	0.0150643	0	0.00745674	0.0378326	0.0160032	0.0287701	0.0458033	0.0535119	0.0361784	0	0.0108041	0.00504507	0	0.0148963	0.015854
ENSMUSG00000082093	Gm15928	0	0	0	0	0	0	0.594512	0.502957	0.113025	0.599806	0	0	0	0	0	0	0	0
ENSMUSG00000120118	Gm34267	0.0964636	0.269927	0.145372	0.150712	0.0472	0.0895216	0.0504664	0.0640418	0.0575664	0.152747	0.122369	0.0827311	0.171159	0.129708	0.0706631	0.279652	0.119225	0.222057
ENSMUSG00000085152	Gm11496	0	0.0698976	0.069014	0	0	0	0.575003	0.18242	0.0819873	0.0870184	0	0.176741	0	0	0	0.0885082	0	0
ENSMUSG00000034493	4930556J24Rik	0.0869359	0.0221151	0.109178	0	0.255228	0.0537863	0.0682227	0	0	0	0.0551411	0.0186399	0.128545	0.077931	0.0727814	0.0840103	0.0537243	0.0857674
ENSMUSG00000068614	Actc1	0.0874015	0.166752	0.0329288	0	0	0	0.205764	0.217596	0.195594	0.0830386	0.207887	0.196768	0.54278	0.352568	0.137196	0.274496	0.243054	0.388021
ENSMUSG00000106209	Gm42918	0	0.204527	0.31974	0.230295	0.30598	0.33162	0.175261	0.133444	0.239902	0.0636559	0.12749	0.158021	0.237763	0.330333	0.294482	0.151073	0.124214	0.5288
ENSMUSG00000076598	Igkv3-7	0	0	0.296818	0.0923162	0.192744	0	0.154562	0.392279	0.617074	0	0.374775	1.96368	0.436837	0.132418	0.123668	0	0.0912865	0
ENSMUSG00000063535	Zfp773	0.0267914	0.0817838	0.024225	0.0602756	0.0524365	0.144207	0.0883028	0.149408	0.167876	0.122179	0.163133	0.199903	0.0855666	0.0756515	0.033644	0.0776694	0.139074	0.148015
ENSMUSG00000095630	Igkv6-23	0	0.219353	0.144387	0.449072	0.937605	0.17783	0.751867	0.858707	1.71529	2.45774	0.546928	0.246512	8.41498	1.48153	0.661738	1.48137	1.421	1.51236
ENSMUSG00000091983	Or2r3	0.0160554	0	0	0.0150507	0	0	0.0503976	0.0159886	0.028744	0.0305078	0.0305505	0.0103273	0.0356096	0.0593685	0.0403239	0.0310301	0.133945	0.0791979
ENSMUSG00000020151	Ptprr	0.0596288	0	0	0.0167692	0.0116706	0	0	0	0	0	0	0.00767101	0.0105802	0.0160357	0.0187201	0.0115244	0.00552738	0.00588274
ENSMUSG00000081451	Gm12734	0.0745863	0.0853812	0.0562013	0.104878	0.145982	0.138437	0.585314	0.185691	0.467362	0.212589	0.177405	0.143929	0.099256	0.225655	0.0468319	0.108115	0.0691389	0.147168
